# Supplementary material for: Increase in complement iC3b is associated with anti-inflammatory cytokine expression during late pregnancy in mice
Source: PLoS One. 2017 May 25;12(5):e0178442. doi: 10.1371/journal.pone.0178442 (PMC5444827; doi:10.1371/journal.pone.0178442)
Supplement: S1 Table — (XLSX) [file pone.0178442.s001.xlsx]

## Sheet: Sheet1
S1 Table
Oligonucleotide primers
	Name ( Gene Bank accession No.)	Sequence	Product Length (bp)
	C3 (NM_009778)	F: 5'- ACCGCTGGGAGGAGCCTGAC -3'	158
		R: 5'- CTGGGTGGAGCCATAGCCGC -3'
	CFI (NM_007686)	F: 5'- TTCCACTGGGTGTTCGTGAC -3'	126
		R: 5'- TAAAGGCACACTCCGCCAAA -3'
	CFB (NM_001142706)	F: 5'- GCATGGTGTGGGAGCATAAA -3'	56
		R: 5'- GGCTTGCCATGGTTGCTTA -3'
	CFD (NM_013459)	F: 5'- CTGGGAGCGGCTGTATGT -3'	93
		R: 5'- CACGGAAGCCATGTAGGG -3'
	CRRY (NM_013499)	F: 5'- CCAGCAGTGTGCATTGTCAGTCC -3'	110
		R: 5'- CCCCTTCTGGAATCCACTCATCTC -3'
	CD11b (NM_001082960)	F: 5'- ATGGACGCTGATGGCAATACC -3'	206
		R: 5'- TCCCCATTCACGTCTCCCA -3'
	CD18 (NM_008404)	F: 5'- AGTTGCCGGGACTGTATCC -3'	142
		R: 5'- TGATATCATCGGCTGGACAA -3'
	IL12a ( NM_008351)	F: 5'- AAATGAAGCTCTGCATCCTGC -3'	63
		R: 5'- TCACCCTGTTGATGGTCACG -3'
	IL12b ( NM_001303244)	F: 5'- ACAGCACCAGCTTCTTCATCAG -3'	75
		R: 5'- TCTTCAAAGGCTTCATCTGCAA -3'
	IL10 (NM_010548)	F: 5'- GGTTGCCAAGCCTTATCGGA -3'	191
		R: 5'- ACCTGCTCCACTGCCTTGCT -3'
	TGFB1 (NM_011577)	F: 5'- TGACGTCACTGGAGTTGTACGG -3'	170
		R: 5'- GGTTCATGTCATGGATGGTGC -3'
	ACTB (NM_007393)	F: 5'- GGCTCCGGCATGTGCAAAGCC -3'	101
		R: 5'- CCCACCATCACACCCTGGTGCCTA -3'
	GAPDH (NM_001289726)	F: 5'- AATGTGTCCGTCGTGGATCTGA -3'	83
		R: 5'- GATGCCTGCTTCACCACCTTCT -3'
	F: Forward, R: Reverse.
