# Supplementary material for: Increase in complement iC3b is associated with anti-inflammatory cytokine expression during late pregnancy in mice
Source: PLoS One. 2017 May 25;12(5):e0178442. doi: 10.1371/journal.pone.0178442 (PMC5444827; doi:10.1371/journal.pone.0178442)
Supplement: S2 Table — (XLSX) [file pone.0178442.s002.xlsx]

## Sheet: Sheet1
S2 Table
Specific proteins in Day 11 Pregnant decidua
	Accession No.	Protein name
	gi|387114	complement component 3 prepropeptide, last [Mus musculus]
	gi|309122	preprocomplement component C3 [Mus musculus]
	gi|126518317	complement C3 [Mus musculus]
	gi|148706296	complement component 3, isoform CRA_c [Mus musculus]
	gi|309266718	PREDICTED: complement C3 - like, partial [Mus musculus]
	gi|192281	complement 3 [Mus musculus]
	gi|148706294	complement component 3, isoform CRA_a {Mus musculus]
	gi|148687412	mCG62199 {Mus musculus]
	gi|4234715	immunoglobulin heavy chain variable region [Mus musculus]
	gi|148667220	mCG146929 [Mus musculus]
	gi|1894917	Lice2 cystein protease [Mus musculus]
	gi|148684567	phosphodiesterase 2A, cGMP-stimulated, isoform CRA_c [Mus musculus]
	gi|170650655	leucine-rich repeat-containing protein 8D [Mus musculus]
	gi|148665325	large subunit GTPase 1 homolog, isoform CRA_b [Mus musculus]
	gi|148685464	GIY-YIG domain contaning 2, isoform CRA_a [Mus musculus]
	gi|20988729	Pde2a protein [Mus musculus]
	gi|23956162	1-acyl-sn-glycerol-3-phosphate acyltransferase beta precursor [Mus musculus]
	gi|148676379	1-acylglycerol-3-phosphate O-acyltransferase 2, isoform CRA_c [Mus musculus]
	gi|134035310	T-cell-receptor beta-chain [Mus musculus]
	gi|26328617	unnamed protein product [Mus musculus]
	gi|171846272	protein SPATIAL isoform 4 [Mus musculus]
	gi|47156209	spatial-beta protein [Mus musculus]
	gi|220938233	AF4/FMR2 family, member 4 [Mus musculus]
	gi|303659	DNA polymerase alpha associated subunit [Mus musculus]
	gi|31982107	DNA polymerase alpha subunit B isoform 1 [Mus musculus]
	gi|73619996	RecName: Full=Uncharacterized protein C6orf146 homolog
	gi|74177284	unnamed protein product [Mus musculus]
	gi|74215354	unnamed protein product [Mus musculus]
	gi|219803141	cGMP-dependent 3' , 5' -cyclic phosphodiesterase isoform 3 precursor [Mus musculus]
	gi|254750733	mitogen-activated protein kinase 9 isoform beta 2 [Mus musculus]
	gi|219803155	cGMP-dependent 3' , 5' -cyclic phosphodiesterase isoform 1 [Mus musculus]
	gi|56606121	cGMP-dependent 3' , 5' -cyclic phosphodiesterase isoform 2 [Mus musculus]
	gi|74213282	unnamed protein product [Mus musculus]
	gi|34536549	unnamed protein product [Mus musculus]
	gi|148708950	mCG22256 [Mus musculus]
	gi|148676647	Ral GEF with PH domain and SH3 binding motif 1, isoform CRA_b [Mus musculus]
	gi|38142470	uncharacterized protein C16orf48 homolog [Mus musculus]
	gi|74217230	unnamed protein product [Mus musculus]
	gi|148689553	unclear receptor subfamily 1, group H, member 4, isoform CRA_a [Mus musculus]
	gi|148695367	purinergic receptor P2X, ligand-gated ion channel, 3 [Mus musculus]
	gi|220941588	enoyl Coenzyme A hydratase domain contaninig 2 [Mus musculus]
	gi|56206938	rhomboid domain containing 3 [Mus musculus]
	gi|148682221	mCG145218 [Mus musculus]
	gi|71063489	immunoglobulin light chain variable region [Mus musculus]
